# Supplementary material for: Antibacterial Biodegradable Films Based on Alginate with Silver Nanoparticles and Lemongrass Essential Oil–Innovative Packaging for Cheese
Source: Nanomaterials (Basel). 2021 Sep 13;11(9):2377. doi: 10.3390/nano11092377 (PMC8467694; doi:10.3390/nano11092377)
Supplement: Supplementary file 1 [file nanomaterials-11-02377-s001.zip]

Archive with 1 entries (1 files):
- nanomaterials-1362391-supplementary.pdf
